# Supplementary material for: Copy number variants in kiwifruit ETHYLENE RESPONSE FACTOR/APETALA2 (ERF/AP2)-like genes show divergence in fruit ripening associated cold and ethylene responses in C-REPEAT/DRE BINDING FACTOR-like genes
Source: PLoS One. 2019 May 13;14(5):e0216120. doi: 10.1371/journal.pone.0216120 (PMC6513069; doi:10.1371/journal.pone.0216120)
Supplement: S1 Table — (XLSX) [file pone.0216120.s001.xlsx]

## Sheet: Sheet1
	Library	Total reads	Unique mapped reads	Reads to multiple loci
Maturity	1	16582425	15086755	619164
	2	19176143	17459667	696303
	3	16209658	14684440	615374
	4	17712595	15973389	702522
Ethylene	0	24509897	22605274	644401
	1d	35752777	32516841	1180598
	2d	33126209	30024564	1116478
	4d	25200628	22066822	1225895
Temperature	AH	17909719	16677697	722490
	0C	22589968	20887058	926115
	3C	17623134	16349516	689839
	8C	19976074	18642686	752306
	10C	16250339	14889369	741399
	12C	20330579	18802383	818365
	14C	22442317	20670972	899379
	16C	21882956	20256181	840883
