# Supplementary material for: Copy number variants in kiwifruit ETHYLENE RESPONSE FACTOR/APETALA2 (ERF/AP2)-like genes show divergence in fruit ripening associated cold and ethylene responses in C-REPEAT/DRE BINDING FACTOR-like genes
Source: PLoS One. 2019 May 13;14(5):e0216120. doi: 10.1371/journal.pone.0216120 (PMC6513069; doi:10.1371/journal.pone.0216120)
Supplement: S2 Table — (XLSX) [file pone.0216120.s002.xlsx]

## Sheet: Sheet1
qPCR primers used in this study
Gene	Name	sequence
Acc2117.1	AcBAM3.2_239356_L	ACGACAAGTACATGAGGGCTTC
	AcBAM3.2_239356_R	TTGGTTATACTGGCCGGAGT
Acc33143.1	AcBAM9_197517_L	TGATCTTCCTCTTCTCGATGG
	AcBAM9_197517_R	TGATATGCCCGTGATAGTGG
Acc28015.1	AcERF180 CBF3_L	GACGGCTTATTTGTATGGGGATTTG
	AcERF180 CBF3_R	TCCATAAAAAACATCCCCTCCGG
Acc03503.1	AcERF41 CBF2_L	CCGATCCATGGTGGGTCTGCTT
	AcERF41 CBF2_R	ATCATTCTCTCCGGCAACTCCTCG
Acc08082.1	Actin_L	TACAGCGTCTGGATTGGAGG
	Actin_R	CGATGGACGGACCAGATT
