# Supplementary material for: Copy number variants in kiwifruit ETHYLENE RESPONSE FACTOR/APETALA2 (ERF/AP2)-like genes show divergence in fruit ripening associated cold and ethylene responses in C-REPEAT/DRE BINDING FACTOR-like genes
Source: PLoS One. 2019 May 13;14(5):e0216120. doi: 10.1371/journal.pone.0216120 (PMC6513069; doi:10.1371/journal.pone.0216120)
Supplement: S3 Table — (XLSX) [file pone.0216120.s003.xlsx]

## Sheet: Sheet1
Group	SlERF group	Acc Number	Name	Ref	notes						ERF group	Kiwifruit here	Kiwifruit Published	Arabidopsis	Rice
Group I contains RAP2.4
I+A83P3A2A2:A221		Acc13816.1	AcERF200					EAR domain			I	11	4	10	9
I		Acc13812.1	AcERF201				1 Yin et al (2000)				II	15	10	15	15
I		Acc19482.1	AcERF199				2 Zhang et al (2016)				III	44	30	23	26
I		Acc01223.1	AcERF206				3 Ma et al (2014)				IV	10	5	9	6
I		Acc10557.1	AcERF205				4, Aishe et al (2018)				V	21	10	5	8
I		Acc23959.1	AcERF17	2							VI	11	10	12	9
I		Acc04926.1	AcERF16	2							VII	10	7	5	15
I		Acc08831.1	AcERF22	2							VIII	29	13	15	13
I		Acc00171.1	AcERF204								IX	49	23	17	18
I		Acc15592.1	AcERF15	2	Ripening activator						X	26	5	11	13
I		Acc28784.1	AcERF203								Total ERF	226	117	122	132
I		Acc16390.1	AcERF202								other				7
Group II contains RAP2.1 and RAP2.10											RAV	0
II		Acc24126.1	AcERF221								PTH	5
II		Acc05162.1	AcERF26	2							AP2	32
II		Acc09776.1	AcERF23	2
II		Acc11509.1	AcERF27	2
II		Acc05083.1	AcERF28	2
II		Acc00910.1	AcERF184
II		Acc23405.1	AcERF24	2
II		Acc12935.1	AcERF25	2
II		Acc00583.1	AcERF181
II		Acc10313.1	AcERF21	2	Ripening repressor
II		Acc06020.1	AcERF20	2
II		Acc30992.1	AcERF183
II		Acc11780.1	AcERF19	2	Ripening repressor
II		Acc04742.1	AcERF182
II		Acc23763.1	AcERF18	2
Group III contains CBF and TINY class
III		Acc33772.1	AcERF32	2
III		Acc13452.1	AcERF174
III		Acc33755.1	AcERF33	2
III		Acc16918.1	AcERF35	2
III		Acc08432.1	AcERF34	2
III		Acc01436.1	AcERF175
III		Acc02702.1	AcERF1	1,2
III		Acc15718.1	AcERF36	2
III		Acc16768.1	AcERF37	2
III		Acc28866.1	AcERF176
III		Acc21529.1	AcERF39	2
III		Acc26239.1	AcERF40	2
III		Acc32131.1	AcERF38	2
III		Acc03503.1	AcERF41	2,4	Propylene repressed, cold repressed
III		Acc28015.1	AcERF180
III		Acc15723.1	AcERF179
III		Acc15722.1	AcERF44	2
III		Acc15721.1	AcERF177
III		Acc15720.1	AcERF178
III	CBF1	Acc15719.1	AcERF42	2,3	Long term cold induced
III		Acc19972.1	AcERF43	2
III		Acc19767.1	AcERF30	2
III		Acc08353.1	AcERF31	2
III		Acc11433.1	AcERF167
III		Acc12340.1	AcERF29	2
III		Acc33774.1	AcERF168
III		Acc09890.1	AcERF52	2
III		Acc29130.1	AcERF57	2
III		Acc12510.1	AcERF56	2
III		Acc28608.1	AcERF55	2
III		Acc22562.1	AcERF172
III		Acc23272.1	AcERF53	2
III		Acc13065.1	AcERF54	2
III		Acc12639.1	AcERF51	2
III		Acc17756.1	AcERF50	2,4	Propylene induced
III		Acc19873.1	AcERF47	2
III		Acc15825.1	AcERF46	2
III		Acc27929.1	AcERF171
III		Acc03580.1	AcERF170
III		Acc00314.1	AcERF169
III		Acc08995.1	AcERF2	1,2
III		Acc00442.1	AcERF49	2
III		Acc16115.1	AcERF173
III		Acc07680.1	AcERF48	2
Group IV contatins DREB2 class drought responsive genes
IV		Acc24734.1	AcERF59	2
IV		Acc27423.1	AcERF196
IV		Acc02823.1	AcERF193
IV		Acc01553.1	AcERF58	2
IV		Acc27393.1	AcERF60	2
IV		Acc02810.1	AcERF195
IV		Acc01538.1	AcERF3	1,2
IV		Acc12704.1	AcERF61	2
IV		Acc04599.1	AcERF198
IV		Acc23610.1	AcERF197
Group V contains SHN and RAP2.11
V	SlERF.H	Acc05756.1	AcERF70	2
V	SlERF.H	Acc32536.1	AcERF233
V	SlERF.H	Acc18195.1	AcERF71	2
V	SlERF.H	Acc14374.1	AcERF234
V	SlERF.H	Acc32959.1	AcERF230
V	SlERF.H	Acc02324.1	AcERF232
V	SlERF.H	Acc30740.1	AcERF231
V	SlERF.H	Acc04072.1	AcERF69	2
V	SlERF.H	Acc28734.1	AcERF68	2
V	SlERF.H	Acc14589.1	AcERF67	2
V	SlERF.H	Acc17850.1	AcERF65	2
V	SlERF.H	Acc12549.1	AcERF226
V	SlERF.H	Acc15430.1	AcERF66	2
V	SlERF.H	Acc22212.1	AcERF227
V	SlERF.H	Acc17899.1	AcERF62	2
V	SlERF.H	Acc29547.1	AcERF222
V	SlERF.H	Acc29209.1	AcERF64	2
V	SlERF.H	Acc12426.1	AcERF224
V	SlERF.H	Acc12427.1	AcERF223
V	SlERF.H	Acc22453.1	AcERF225
V	SlERF.H	Acc15469.1	AcERF63	2
Group VI
VI	SlERF.G	Acc16586.1	AcERF80	2
VI	SlERF.G	Acc25765.1	AcERF79	2
VI	SlERF.G	Acc15612.1	AcERF82	2
VI	SlERF.G	Acc20076.1	AcERF83	2
VI	SlERF.G	Acc28797.1	AcERF81	2
VI	SlERF.G	Acc02644.1	AcERF85	2
VI	SlERF.G	Acc01362.1	AcERF86	2
VI	SlERF.G	Acc03378.1	AcERF87	2
VI	SlERF.G	Acc20279.1	AcERF88	2
VI	SlERF.G	Acc09193.1	AcERF194
VI	SlERF.G	Acc19804.1	AcERF84	2
Group VII
VII	SlERF.E	Acc27185.1	AcERF166
VII	SlERF.E	Acc24592.1	AdERF6	1,2
VII	SlERF.E	Acc12843.1	AcERF73	2,4	cold induced
VII	SlERF.E	Acc17630.1	AcERF72	2
VII	SlERF.E	Acc22358.1	AcERF5	1,2
VII	SlERF.E	Acc27023.1	AcERF165
VII	SlERF.E	Acc29730.1	AcERF74	2	Propylene induced
VII	SlERF.E	No Acc	AcERF164
VII	SlERF.E	Acc15265.1	AdERF4	1,2
VII	SlERF.E	Acc25492.1	AcERF75	2,4	Ripening activator, propylene induced, cold induced
Group VIII contains ERF10 etc
VIII	SlERF.F	Acc29541.1	AcERF211
VIII	SlERF.F	Acc17893.1	AcERF212
VIII	SlERF.F	Acc06849.1	AcERF93	2
VIII	SlERF.F	Acc06213.1	AcERF209
VIII	SlERF.F	Acc33773.1	AcERF210
VIII	SlERF.F	Acc32798.1	AcERF94	2
VIII	SlERF.F	Acc33770.1	AcERF95	2
VIII	SlERF.F	Acc16292.1	AcERF207
VIII	SlERF.F	Acc33766.1	AcERF208
VIII	SlERF.F	Acc05146.1	AcERF98	2
VIII	SlERF.F	Acc04357.1	AcERF96	2
VIII	SlERF.F	Acc27231.1	AcERF97	2
VIII	SlERF.F	Acc15139.1	AcERF188
VIII	SlERF.F	Acc13617.1	AcERF90	2
VIII	SlERF.F	Acc26317.1	AcERF9	1,2	Ripening repressor
VIII	SlERF.F	Acc21612.1	AcERF187
VIII	SlERF.F	Acc21611.1	AcERF185
VIII	SlERF.F	Acc21610.1	AcERF186
VIII	SlERF.F	Acc09540.1	AcERF191
VIII	SlERF.F	Acc17315.1	AcERF190
VIII	SlERF.F	Acc25113.1	AcERF189
VIII	SlERF.F	Acc20657.1	AcERF8	1,2
VIII	SlERF.F	Acc21722.1	AcERF92	2,4	cold induced
VIII	SlERF.F	Acc26423.1	AcERF91	2
VIII	SlERF.F	Acc25114.1	AcERF7	1,2	Ripening repressor
VIII	SlERF.F	Acc20659.1	AcERF229
VIII	SlERF.F	Acc18963.1	AcERF89	2
VIII	SlERF.F	Acc13857.1	AcERF228
VIII	SlERF.F	Acc18964.1	AcERF192
Group IX contains classic ERF genes
IX	SlERF.C	Acc20681.1	AcERF114	2
IX	SlERF.C	Acc20680.1	AcERF99	2
IX	SlERF.C	Acc05355.1	AcERF128
IX	SlERF.C	Acc05356.1	AcERF115	2
IX	SlERF.C	Acc07913.1	AcERF116	2
IX	SlERF.C	Acc07912.1	AcERF129
IX	SlERF.C	Acc20869.1	AcERF127
IX	SlERF.C	Acc25340.1	AcERF126
IX	SlERF.C	Acc25339.1	AcERF117	2
IX	SlERF.C	Acc04170.1	AcERF118	2
IX	SlERF.C	Acc27484.1	AcERF124
IX	SlERF.C	Acc14625.1	AcERF125
IX	SlERF.C	Acc25620.1	AcERF10	1,2	Ripening activator
IX	SlERF.C	Acc17293.1	AcERF100	2
IX	SlERF.C	Acc09519.1	AcERF123
IX	SLERF.A	Acc01481.1	AcERF101	2
IX	SLERF.A	Acc02742.1	AcERF102	2
IX	SLERF.A	Acc16130.1	AcERF145
IX	SLERF.A	Acc33768.1	AcERF144
IX	SLERF.A	Acc27909.1	AcERF120
IX	SLERF.A	Acc03602.1	AcERF12	1,2
IX	SLERF.A	Acc16721.1	AcERF121
IX	SLERF.A	Acc28946.1	AcERF104	2
IX	SLERF.A	Acc15853.1	AcERF103	2
IX	SLERF.A	Acc28077.1	AcERF122
IX	SLERF.A	Acc27485.1	AcERF134
IX	SLERF.A	Acc04171.1	AcERF110	2
IX	SLERF.A	Acc02069.1	AcERF111	2
IX	SLERF.A	Acc25619.1	AcERF131
IX	SLERF.A	Acc14624.1	AcERF130
IX	SLERF.A	Acc33771.1	AcERF109	2
IX	SLERF.A	Acc27486.1	AcERF113	2
IX	SLERF.A	Acc04172.1	AcERF112	2
IX	SLERF.A	Acc02101.1	AcERF132
IX	SLERF.A	Acc02070.1	AcERF133
IX	SlERF.B	Acc27910.1	AcERF107	2
IX	SlERF.B	Acc27911.1	AcERF141
IX	SlERF.B	Acc03601.1	AcERF108/11	2,4	Propylene repressed
IX	SlERF.B	Acc15850.1	AcERF140
IX	SlERF.B	Acc27912.1	AcERF139
IX	SlERF.B	Acc03600.1	AcERF138
IX	SlERF.B	Acc02741.1	AcERF143
IX	SlERF.B	Acc01480.1	AcERF142
IX	SlERF.B	Acc28945.1	AcERF137
IX	SlERF.B	Acc16722.1	AcERF13	1,2
IX	SlERF.B	Acc15849.1	AcERF136
IX	SlERF.B	Acc19849.1	AcERF135
IX	SlERF.B	Acc15851.1	AcERF105	2
IX	SlERF.B	Acc15852.1	AcERF106	2
Group X
X	SlERF.J	Acc10329.1	AcERF152
X	SlERF.J	Acc10328.1	AcERF153
X	SlERF.J	Acc32316.1	AcERF76	2
X	SlERF.J	Acc32910.1	AcERF220
X	SlERF.J	Acc29407.1	AcERF218
X	SlERF.J	Acc31302.1	AcERF219
X	SlERF.J	Acc31301.1	AcERF78	2
X	SlERF.J	Acc28513.1	AcERF77	2
X	SlERF.D	Acc06953.1	AcERF147
X	SlERF.D	Acc21125.1	AcERF146
X	SlERF.D	Acc33775.1	AcERF148
X	SlERF.D	No Acc	AcERF149
X	SlERF.D	Acc07390.1	AcERF151
X	SlERF.D	Acc33609.1	AcERF150
X	SlERF.D	Acc08097.1	AcERF159
X	SlERF.D	Acc05514.1	AcERF160
X	SlERF.D	Acc11606.1	AcERF162
X	SlERF.D	Acc12235.1	AcERF163
X	SlERF.D	Acc24014.1	AcERF119	2
X	SlERF.D	Acc04970.1	AcERF161
X	SlERF.D	Acc29606.1	AcERF155
X	SlERF.D	Acc26857.1	AcERF156
X	SlERF.D	Acc17966.1	AcERF157
X	SlERF.D	Acc17964.1	AcERF158
X	SlERF.D	Acc16297.1	AcERF154
X	SlERF.D	Acc08308.1	AcERF14	1,2	Ripening activator
OTHERS
RAP		Acc28540.1	AcERF214
RAP		Acc31275.1	AcERF213
RAP		Acc24703.1	AcERF215
RAP		Acc33767.1	AcERF216
RAP		Acc33769.1	AcERF217
PTH		Acc20127.1	AcERF238
PTH		Acc33012.1	AcERF239
PTH		Acc01179.1	AcERF236
PTH		Acc32470.1	AcERF237
PTH	Plethora like	Acc04099.1	AcERF235
AP2 like genes
AP2		Acc03828.1	AcAP2L1
AP2		Acc30199.1	AcAP2L2
AP2		Acc32262.1	AcAP2L3
AP2		Acc08553.1	AcAP2L4
AP2		Acc11262.1	AcAP2L5
AP2		Acc08507.1	AcAP2L6
AP2		Acc27649.1	AcAP2L7
AP2		Acc25915.1	AcAP2L8
AP2		Acc14914.1	AcAP2L9
AP2		Acc30994.1	AcAP2L10
AP2		Acc06022.1	AcAP2L11
AP2		Acc00576.1	AcAP2L12
AP2		Acc10314.1	AcAP2L13
AP2		Acc10517.1	AcAP2L14
AP2		Acc26999.1	AcAP2L15
AP2		Acc22335.1	AcAP2L16
AP2		Acc30411.1	AcAP2L17
AP2		Acc27518.1	AcAP2L18
AP2		Acc24723.1	AcAP2L19
AP2		Acc04805.1	AcAP2L20
AP2		Acc10249.1	AcAP2L21
AP2		Acc00510.1	AcAP2L22
AP2		Acc23838.1	AcAP2L23
AP2		Acc31415.1	AcAP2L24
AP2		Acc00396.1	AcAP2L25
AP2		Acc05732.1	AcAP2L26
AP2		Acc26875.1	AcAP2L27
AP2		Acc26876.1	AcAP2L28
AP2		Acc10093.1	AcAP2L29
AP2		Acc22130.1	AcAP2L30
AP2		Acc17931.1	AcAP2L31
AP2		Acc29574.1	AcAP2L32
