# Supplementary material for: Copy number variants in kiwifruit ETHYLENE RESPONSE FACTOR/APETALA2 (ERF/AP2)-like genes show divergence in fruit ripening associated cold and ethylene responses in C-REPEAT/DRE BINDING FACTOR-like genes
Source: PLoS One. 2019 May 13;14(5):e0216120. doi: 10.1371/journal.pone.0216120 (PMC6513069; doi:10.1371/journal.pone.0216120)
Supplement: S4 Table — (XLSX) [file pone.0216120.s004.xlsx]

## Sheet: ERF gene expression
			Maturity					Ethylene							Temperature										Cold Response	Chill response
Class	loci	name	1	2	3	4	Dev	0 Eth	1d Eth	2d Eth	4d Eth	Eth	H		0°C	3°C	8°C	10°C	12°C	14°C	16°C	Cold	Chill
I	Acc13816.1	AcERF200	0.158181	0.645103	0.217642	0.855013	+	2.03509	1.39138	3.22209	5.44523	+	0.0720996		0.0815502	0.108367	0.0213311	0.0532714	0.0801478	0.0196139	0.0196902
I	Acc13812.1	AcERF201	0.0812219	0.22083	0.0447015	0.267235		1.56009	1.32496	2.09565	7.43788	++	0.0493618		3.30805	1.11288	0.153342	0.0273535	0.0617309	0	0.0808834	++
I	Acc19482.1	AcERF199	0	0	0	0		0	0	0	0		0		0	0	0	0	0	0	0
I	Acc01223.1	AcERF206	0.985566	0.781549	0.88143	0.11581	--	0.223238	0.157621	0.223063	0.32939		0.486661		0.0952705	0.210998	0.299038	0.248936	0.374528	0.0611034	0.490729		-
I	Acc10557.1	AcERF205	3.73071	2.13268	3.79061	2.75169		2.08008	0.440604	0.675497	0.767298		1.7092		0.088771	0.117962	0.557275	1.15977	1.83213	1.87885	2.4863
I	Acc23959.1	AcERF17	51.4692	49.9117	73.6942	35.8345		35.8712	16.2356	16.3592	30.6714		19.9278		7.35339	15.0919	17.3587	17.5045	24.3298	22.4566	26.9416	--
I	Acc04926.1	AcERF16	39.9052	44.6647	77.2492	27.1584		18.7505	40.4261	20.1718	40.9783	++	11.5905		2.20658	5.56255	6.31498	7.8006	9.05725	12.9556	20.1201	---
I	Acc08831.1	AcERF22	1.29158	0.650299	0.157964	1.0118		0	1.97382	8.96459	17.4585	+++	0.130825		0.443918	0.344106	0.232231	0.966608	0.327213	0.355894	0.464462		++
I	Acc00171.1	AcERF204	1.10338	0.928542	1.12776	0.444527	-	0.2285	0.252089	0.285402	0.948251		0.478976		0.406319	0.593925	0.807732	0.690095	0.758729	0.781799	0.706356
I	Acc15592.1	AcERF15	0.375511	0.583403	0.354287	0.302571		0.583241	53.535	94.1195	220.882	+++	0.16301		0.221252	1.10253	0.144682	0.216794	0.353351	0.266069	0.106842
I	Acc28784.1	AcERF203	0	0	0	0		0	0.085261	0.12066	0.0890876		0		0	0.0456537	0	0	0	0	0
I	Acc16390.1	AcERF202	0.228414	0	0.502842	0		0	0	0	0		0		0	0	0	0	0	0	0
Group II contains RAP2.1 and RAP2.10
II	Acc24126.1	AcERF221	0.133898	0	0	0		0	0	0	0		0		0.207093	0	0	0	0	0	0	+
II	Acc05162.1	AcERF26	0	0.124486	0.151195	0		1.7921	0.263613	0	0		0		0.141631	0.188205	0.148186	0	0	0.136256	0.20518
II	Acc09776.1	AcERF23	0.903724	0.819028	0.426322	0.242728	-	0.280731	1.23885	1.1688	3.27927	+	1.02		0.266237	0.26534	0.348198	0.869577	0.261659	0.384201	0.192848	-
II	Acc11509.1	AcERF27	0.316155	0.477542	0.348	0.693471		1.68048	0	0.667849	0.140885		0.448327		0.81497	0.216593	0.227383	0.141964	0.213588	0.261348	0		-
II	Acc05083.1	AcERF28	0.815829	2.12569	0	0.287595		0	0	0	0		0		0.893778	0.209592	0.33005	0.0686878	0	0	0.0507768	++
II	Acc00910.1	AcERF184	0.595628	3.37379	1.14734	2.51964	++	0.323793	0.57155	1.07846	0.995337	+	0.904967		11.3618	1.93826	1.04418	1.10326	0.528142	1.62483	0.222429	+++
II	Acc23405.1	AcERF24	0	0	0	0.09332		0	0.317528	0	0		0		0	0	0	0	0	0	0
II	Acc12935.1	AcERF25	0	0.337317	0	0.0874714		4.856	1.66671	0.336958	0.746365		0		0.191887	0.127494	0	0.188021	0.235734	0.230757	0.0926618
II	Acc00583.1	AcERF181	0.133191	0	0	0.125206		0	0.170409	0.241161	0		0.161891		0.206	0	0.143689	0.089711	0.0674859	0.132122	0.132636
II	Acc10313.1	AcERF21	1.46317	0.972433	1.71792	0.64188	-	4.17146	1.06082	1.85449	0.260807	--	1.18564		0.70405	1.06922	0.578783	2.03674	1.28504	1.54819	1.11709
II	Acc06020.1	AcERF20	12.082	15.3745	11.4772	3.42286	--	1.55952	11.3289	16.1074	7.41216	++	8.44913		11.5618	20.3527	8.65974	10.9805	11.4888	10.0969	7.62276
II	Acc30992.1	AcERF183	1.30363	1.57527	1.67409	2.72328		1.94229	6.39365	1.7703	0.677743		2.02469		29.2731	31.2584	6.28965	5.70739	5.76128	3.62805	2.09154	+++	++
II	Acc11780.1	AcERF19	8.61897	10.4411	10.822	7.3694		6.24722	2.88154	0.392106	0.579012	--	8.15985		4.84544	6.11242	4.99959	6.41793	7.08831	9.0009	7.87138
II	Acc04742.1	AcERF182	3.47734	4.09689	2.67932	7.62739	+	19.6596	182.04	220.157	238.479	+++	2.53599		19.4812	13.8172	3.18871	3.12289	2.52541	1.89719	2.30857	+++
II	Acc23763.1	AcERF18	1.32405	2.49992	4.12935	3.94147		16.9547	13.0582	37.8585	41.7441	+	1.87758		24.2897	11.263	3.45199	3.19567	2.6835	3.11938	4.01053	+++
Group III contains CBF and TINY class
III	Acc33772.1	AcERF32
III	Acc13452.1	AcERF174	0	0	0	0		0	0	0	0		0		0	0	0	0	0	0	0
III	Acc33755.1	AcERF33	0	0	0	0		0	0	0	0		0		0	0	0	0	0	0	0
III	Acc16918.1	AcERF35	0	0	0	0		0	0	0	0		0		0	0	0	0	0	0	0
III	Acc08432.1	AcERF34	0	0	0	0		0	0	0	0		0		0	0	0	0	0	0	0
III	Acc01436.1	AcERF175	0.219715	0.199123	0.362768	0.309814		3.50359	6.53582	0.497279	3.08414		0.133529		0.509733	0	0.118516	0.0739945	1.0576	0.599365	0.218799	+	-
III	Acc02702.1	AcERF1	0.204164	0.462574	0	0		0.591929	13.5178	7.39332	30.569	+++	0.248157		0	0.0699346	0.0550639	0	0	0	0.0508281
III	Acc15718.1	AcERF36	0	0.43989	0	0		0	0.0621011	0	0.129777		0.0589969		0	0	0	0	0	0	0
III	Acc16768.1	AcERF37	0	0	0	0		0	2.22374	1.91557	3.8389	++	0		0	0	0	0	0	0	0
III	Acc28866.1	AcERF176	0.311121	1.40982	0.342459	0.58494		0	0.497575	0.281664	0.623888	+	0.283621		0.0801994	0.213144	0	0	0	0	0
III	Acc21529.1	AcERF39	0	0	0	0		0.0836312	0	0	0		0		0	0	0	0	0	0	0
III	Acc26239.1	AcERF40	0	0.27367	0	0.0946226		0	0	0	0.134564	+	0		0	0	0	0	0	0	0
III	Acc32131.1	AcERF38	0	0	0	0		0	0	0	0		0		0	0	0	0	0	0	0
III	Acc03503.1	AcERF41	0.828149	1.15992	0.0828695	0.212319		1.47337	2.50442	1.295	4.42847	+	0.183018		1.24204	0.515774	0.16244	0.202836	0.0381464	0	0	+
III	Acc28015.1	AcERF180	0.571465	0.604226	0.104838	0.268603		0.552281	3.29019	1.29339	8.40365	++	0		8.74037	4.76327	0.411005	0.256607	0	0.14172	0.0474236	++	+
III	Acc15723.1	AcERF179	0	0	0	0		0.0846959	0.224254	0	0		0		0	0	0	0	0	0	0
III	Acc15722.1	AcERF44	0	0.116557	0	0		0	0.246822	0.232866	0.171933	+	0		0	0	0	0	0	0	0
III	Acc15721.1	AcERF177	0	0	0	0		0.141816	0.50066	0	0		0		0	0	0	0	0	0	0.0487103
III	Acc15720.1	AcERF178	0	0.161656	0	0.0838396		0.129288	0.798757	0	0.357688		0		0	0	0	0	0	0	0
III	Acc15719.1	AcERF42	0	0.134456	0	0.0697329		0.107535	0.284725	0.0671564	0		0		0	0	0	0.0499639	0	0	0
III	Acc19972.1	AcERF43	0	0	0	0		0	1.79196	0.105665	3.74477		0		0	0	0	0	0	0.0578893	0.0581145
III	Acc19767.1	AcERF30	2.22431	1.67987	2.04029	3.48494		0.716546	15.0989	7.15984	21.3107	+++	0.2253		0.127416	0.169315	0.199969	0.33293	1.0018	0.122581	0.369173
III	Acc08353.1	AcERF31	0.262572	0	0.14451	0		0	0.755873	1.90169	2.63266	++	0		0	0.539651	0	0.0884277	0	0.0651161	0
III	Acc11433.1	AcERF167	0.537587	1.07185	0.118347	0		0.467586	0	0	0		0.0653427		0.166292	0.441951	0.347976	0.144837	0.544774	0.37329	0.374743
III	Acc12340.1	AcERF29	0.101466	0.275871	0	0.0953834		0.073545	0.0649097	0.183718	0		0.184995		1.25546	0.278051	0.273659	0.136685	0.257057	0.201303	0.151565	+
III	Acc33774.1	AcERF168
III	Acc09890.1	AcERF52	25.1952	17.2666	9.11367	5.85842	---	3.48463	4.1576	0.241799	5.35586		12.0116		2.01955	4.08649	15.3194	12.5928	11.4127	15.3225	6.95965	--
III	Acc29130.1	AcERF57	3.23147	1.41994	1.94016	0.736423	--	0.354885	0	0.265955	0		0.892679		1.00969	0.939199	1.63744	1.71486	1.73657	1.06851	0.877636
III	Acc12510.1	AcERF56	0	0	0	0.146914		0	0	0.141486	0		0		3.54516	5.35335	1.77031	1.10528	0.752269	0.155029	0.0389079	++	++
III	Acc28608.1	AcERF55	0	0	0	0		0	0	0	0		0		0	0	0	0	0	0	0
III	Acc22562.1	AcERF172	0	0.0799101	0.19411	0.248663		0	0	0	0		0		0.045458	0.120813	0.28537	0	0.134029	0.043733	0.131709
III	Acc23272.1	AcERF53	0.0430528	0	0	0.0404718		0	0.220333	0.077953	0.115111		0		0	0	0	0	0	0	0
III	Acc13065.1	AcERF54	0.21195	0.384173	0.0777663	0		0	0.0903921	0.191882	0		0		0.254966	0.193605	0	0	0.0357973	0.0350415	0
III	Acc12639.1	AcERF51	0.111804	0	0	0		0.0810379	0	0	0		0.203843		0.0576406	0	0.180924	0.451833	0.113299	0.16636	0.111338
III	Acc17756.1	AcERF50	0.602739	1.91188	1.43748	0		0.509692	0.128528	0.363781	1.74585		1.40418		0.258952	0.688212	1.02956	1.0826	1.018	1.34528	0.95036
III	Acc19873.1	AcERF47	0	0	0	0		0	0	0	0		0		0	0	0	0	0	0	0
III	Acc15825.1	AcERF46	0.0818807	0	0.0901282	0		0	0	0	0		0		0	0	0	0	0	0	0
III	Acc27929.1	AcERF171	0.917808	0.970424	0	0.287595		0	0	0	0		0.464824		0.157726	0.104796	0.33005	0.206063	0.310026	0.0758701	0.228496	-	-
III	Acc03580.1	AcERF170	0	0.126377	0	0		0	0	0	0		0		0	0	0	0	0	0	0
III	Acc00314.1	AcERF169	0	0	0	0		0	0	0	0		0		0	0	0	0	0	0	0
III	Acc08995.1	AcERF2	0.0955145	0	0.105135	0		0	0	0	0		0		0	0	0	0.128668	0	0.0947479	0
III	Acc00442.1	AcERF49	0	0	0	0		0	0	0	0		0		0	0	0	0	0	0	0
III	Acc16115.1	AcERF173	0	0	0	0		0	0	0	0		0		0	0	0	0	0	0	0
III	Acc07680.1	AcERF48	1.20668	0.36453	0	0.378113		0	0.128656	1.00139	2.28531	++	0.611123		0.311052	0.0688897	0.650894	0.40638	0.458555	0.498747	0.500688	-
Group IV contatins DREB2 class drought responsive genes
IV	Acc24734.1	AcERF59	0	0	0	0		0	0	0	0		0		0	0	0	0	0	0	0
IV	Acc27423.1	AcERF196	0	0	0	0		0	0	0	0		0		0	0	0	0	0	0	0
IV	Acc02823.1	AcERF193	0.200913	0	0.22115	0		0.0728132	0	0	0.134296		0		0.0517905	0.0688212	0	0.202988	0.203599	0.0498251	0.0500189
IV	Acc01553.1	AcERF58	0	0	0	0		0	0	0.0879691	0		0.0590537		0.0500957	0	0.052414	0.130897	0	0	0
IV	Acc27393.1	AcERF60	0.624745	0.226478	0.825208	2.34917		0.905659	0.399661	1.47054	1.00224		1.67061		0.0644176	0.171201	0.943582	1.85151	1.13958	1.92117	0.870998	--
IV	Acc02810.1	AcERF195	2.0055	1.69363	3.36143	21.5521	+++	33.4997	1.07885	0.784017	1.03587	---	2.82546		147.36	49.212	19.2509	15.6264	9.44565	5.17698	2.6326	+++	++
IV	Acc01538.1	AcERF3	1.54384	1.54643	1.43102	1.75682		2.59139	1.16955	2.35396	1.14057	-	0.691344		11.2477	6.09545	1.70935	1.83342	1.09102	1.39039	1.21374	+++	+
IV	Acc12704.1	AcERF61	1.60448	0.447419	1.49439	1.97238		0.894588	1.34223	1.5643	0.659989		0.975108		0.636301	0.253662	0.332874	1.33009	0.75043	1.53039	1.22907
IV	Acc04599.1	AcERF198	0.70502	0.255579	2.94893	0.397653		0	1.08243	0.510614	0.377005		1.11402		0.290779	0	0.608471	0.28492	0.357223	0.559489	0.351041	-	-
IV	Acc23610.1	AcERF197	0.407092	0	1.19492	0		0	4.86125	0.122849	0.725633		0.0824688		5.80659	2.04521	1.46393	0.274197	0.618802	0.33652	0.135132
Group V contains SHN and RAP2.11
V	Acc05756.1	AcERF70	0	0	0	0		0	0	0	0		0		0	0	0	0	0	0	0
V	Acc32536.1	AcERF233	0	0	0	0		0.0659255	0	0	0		0		0	0	0	0	0	0	0
V	Acc18195.1	AcERF71	0	0	0	0		0	0	0	0		0		0	0	0	0	0	0	0
V	Acc14374.1	AcERF234	0	0	0	0.081186		0	0	0.625491	0.346367		0		0.0890495	0	0	0	0	0	0.0860035
V	Acc32959.1	AcERF230	0	0	0	0		0	0	0	0.0950477		0		0	0	0	0	0	0	0
V	Acc02324.1	AcERF232	0	0	0	0		0.815914	0	0.19108	0.376217		0.0427573		0	0	0	0	0.0712952	0	0.0350307
V	Acc30740.1	AcERF231	0	0.139797	0	0		0	0.0493393	0	0.515537		0		0	0	0.166412	0	0.0390789	0	0
V	Acc04072.1	AcERF69	0	0	0	0		0.218114	0	0.136214	0		0		0	0	0	0	0	0	0
V	Acc28734.1	AcERF68	0	0	0.074733	0		0	2.17166	0.553194	3.72137	++	0		0	0	0	0.182921	0.275208	0.437771	0.135223
V	Acc14589.1	AcERF67	1.81472	2.57661	2.33043	1.87652		2.71839	2.32182	1.75242	3.63903		1.10288		0.187116	0.538735	0.293663	0.448179	0.674293	1.2001	0.783101	-	-
V	Acc17850.1	AcERF65	0	0	0	0		0	0	0	0		0		0	0	0	0	0	0	0
V	Acc12549.1	AcERF226	0	0	0	0		0	0	0	0		0		0	0	0	0.166465	0	0	0
V	Acc15430.1	AcERF66	0	0	0	0		0	0	0	0		0		0	0	0	0	0	0	0
V	Acc22212.1	AcERF227	0	0	0	0		0	0	0	0		0		0	0	0	0	0	0	0
V	Acc17899.1	AcERF62	0	0	0.134864	0		0	0	0	0		0		0	0	0	0	0	0	0
V	Acc29547.1	AcERF222	0	0	0	0		0	0	0.107529	0		0		0	0	0	0	0	0	0
V	Acc29209.1	AcERF64	2.53785	4.88751	0.698369	4.69686		0.574841	177.622	16.0829	7.63368	+++	2.21713		0	0.21733	0.855588	0.427343	0.20092	0.354021	0.157955
V	Acc12426.1	AcERF224	0	0	0	0		0.0671968	0	0	0		0		0	0	0	0	0	0	0
V	Acc12427.1	AcERF223	0	0	0	0.16335		0.0629753	0.055581	0	0		0		0	0	0	0	0	0.0430932	0
V	Acc22453.1	AcERF225	0.0916974	0.332415	0	0.258601		0.132929	6.86328	17.4332	23.9044	+++	0		0	0	0	0	0	0	0.0456576
V	Acc15469.1	AcERF63	0.0904649	0	0	0		0.065571	0	0	0		0		0	0	0	0	0	0	0
Group VI
VI	Acc16586.1	AcERF80	2.94185	3.63565	5.37241	4.39964		3.10155	1.75364	0.302649	0.804443	--	2.19422		1.20644	2.7941	3.53437	2.74706	3.28607	4.74213	2.36364
VI	Acc25765.1	AcERF79	3.18698	3.30091	3.75856	7.5968	++	7.67248	0	0.103044	0	---	2.55941		3.40346	7.09588	5.28005	9.50633	8.593	9.20192	5.61064
VI	Acc15612.1	AcERF82	1.30669	0.81026	0.681303	0.840452		1.5453	0.0879907	0	0.643579	-	0.710535		0.8864	0.235577	1.59516	1.11173	0.766618	1.09154	0.753351
VI	Acc20076.1	AcERF83	0	0	0	0		0	0	0	0		0		0	0.118434	0	0.0388133	0.0583953	0	0
VI	Acc28797.1	AcERF81	0.331013	0	0	0.0622338		0	0	0	0		0		0.0341308	0.0453543	0	0.222954	0.0335438	0	0		+
VI	Acc02644.1	AcERF85	0	0.0561332	0	0		0	0	0	0		0.0376422		0.127729	0	0	0	0.156915	0	0
VI	Acc01362.1	AcERF86	0	0.0547559	0.266016	0.0567962		0	0	0	0		0		0.342635	0.206958	0.0325902	0	0	0	0.0601664
VI	Acc03378.1	AcERF87	0	0.0996158	0.362966	0		0.0398352	0	0	0		0.0334005		0	0.112954	0.0296452	0	0	0.109035	0
VI	Acc20279.1	AcERF88	0	0	0	0		0	0	0.201766	0.893826		0.0338614		0.0287248	0	0	0	0	0	0
VI	Acc09193.1	AcERF194	0	0.17428	0	0.271161		0.0696926	0.246039	0.870475	0.514163		0.11687		3.27168	1.25156	0.10373	0.129526	0	0.0953795	0	++
VI	Acc19804.1	AcERF84	0	0	0	0		0	0	0	0		0		0.996956	0.220799	0.0869245	0.0542705	0.0408255	0.0399635	0	+
Group VII
VII	Acc27185.1	AcERF166	0.713995	0.711788	2.12196	0.536953		0.672775	2.78621	2.45629	3.14988		0.5641		0.515341	0.586976	1.07838	1.1061	0.434124	1.0624	0.39106
VII	Acc24592.1	AdERF6	0.905867	0.985164	4.43714	11.5387	+++	9.55343	52.9952	84.8391	44.3837	+++	1.92686		1.37771	1.61355	0.317612	0.762684	0.390141	0.898596	0.338284
VII	Acc12843.1	AcERF73	24.0378	23.4391	23.9111	24.7309		34.5559	83.0096	186.789	230.719	+++	12.4715		14.9401	18.1147	12.9182	9.47455	10.3752	11.2601	10.2622
VII	Acc17630.1	AcERF72	463.985	461.775	448.273	496.69		507.856	404.354	492.129	543.558		358.921		291.58	370.607	385.214	351.384	348.186	413.622	351.431
VII	Acc22358.1	AcERF5	68.5955	63.3254	57.2489	52.6555		85.15	140.404	143.694	150.934		37.1698		36.7173	49.8977	40.5034	32.1311	33.6313	37.5932	35.0091
VII	Acc27023.1	AcERF165	66.1699	66.596	61.7378	77.854		93.1955	307.506	294.864	270.552		49.189		38.1952	51.9226	50.0732	47.988	48.1146	45.4788	39.8935
VII	Acc29730.1	AcERF74	0.875619	0.714201	0.771053	8.14895	++	2.79254	22.2379	83.2349	23.8798	+++	2.76717		2.16685	1.13976	0.425085	0.235909	0.266198	0.390866	0.392386
VII	NoAcc	AcERF164
VII	Acc15265.1	AdERF4	3.2839	3.28138	3.52199	7.5197	+	3.29572	12.3892	25.1559	14.1834	++	7.62482		7.37982	2.13438	0.908393	0.510432	0.597298	0.584687	0.419258
VII	Acc25492.1	AcERF75	2.2707	4.19494	1.63424	0.410495		0.633021	2.06717	5.13927	5.02043	++	1.00846		7.38417	5.02585	1.17773	1.41178	0.39826	0.519802	0.65228	++
Group VIII contains ERF10 etc
VIII	Acc29541.1	AcERF211	0	0	0	0		0	0	0	0		0		0	0	0	0	0	0	0
VIII	Acc17893.1	AcERF212	0	0	0	0		0	0	0	0		0		0	0	0	0	0	0	0
VIII	Acc06849.1	AcERF93	0	0	0	0		0	0	0	0		0		0	0	0	0	0	0	0
VIII	Acc06213.1	AcERF209	0	0	0	0		0	0	0	0		0		0	0	0	0	0	0	0
VIII	Acc33773.1	AcERF210
VIII	Acc32798.1	AcERF94	0	0	0	0		0	0	0	0		0		0	0	0	0.053544	0	0	0.0395819
VIII	Acc33770.1	AcERF95
VIII	Acc16292.1	AcERF207	0	0	0.0702897	0		0	0	0.0578114	0.256106	+	0		0	0	0	0	0	0	0
VIII	Acc33766.1	AcERF208
VIII	Acc05146.1	AcERF98	0	0	0	0		0	4.9158	12.2853	41.0914	+++	0.0496816		0	0	0	0	0	0	0
VIII	Acc04357.1	AcERF96	0	0	0	0		0	0	0	0		0		0	0	0	0	0	0	0
VIII	Acc27231.1	AcERF97	0	0	0	0.190831		0	0	0	0		0		0	0	0	0.045577	0.102857	0.134247	0
VIII	Acc15139.1	AcERF188	0	0	0	0		0	0	0	0		0		0	0	0.253884	0	0.0596204	0	0
VIII	Acc13617.1	AcERF90	19.5404	22.2184	20.015	27.4685		46.6866	88.9493	126.125	155.769	++	18.363		20.3347	26.6497	19.8606	14.8066	15.3555	18.3067	14.7294
VIII	Acc26317.1	AcERF9	18.1966	15.403	15.6576	16.4111		26.2447	27.9495	42.9822	43.3428		14.5954		13.3338	10.2514	10.0645	8.95895	10.7644	15.3017	11.268
VIII	Acc21612.1	AcERF187	24.1378	17.2152	21.2553	21.3096		27.9169	34.441	37.8141	31.1464		17.4121		13.7428	16.4645	16.6431	11.2392	15.4207	19.0511	15.5719
VIII	Acc21611.1	AcERF185	0	0	0	0		0	0	0	0		0		0	0	0	0	0	0	0
VIII	Acc21610.1	AcERF186	0	0	0	0		0	0	0	0.121922		0		0	0	0	0	0	0.0452342	0
VIII	Acc09540.1	AcERF191	2.39158	0.928905	2.25641	3.5329		0.742916	7.21256	10.6711	12.7888	+++	3.21838		2.81824	3.51093	3.50154	1.72591	2.85633	3.98222	1.27586
VIII	Acc17315.1	AcERF190	0	0	0	0		0	0	0.23958	0		0		0	0	0	0	0.0670437	0	0
VIII	Acc25113.1	AcERF189	0	0	0	0		0	0.140708	0.0995641	0.147024		0.0668374		0.0566987	0.22603	0.296613	0.0740751	0	0.109094	0
VIII	Acc20657.1	AcERF8	3.23932	3.22931	1.66395	0.203009	--	0.0782645	0	0	1.01045	+	1.96867		7.12548	9.76451	6.58158	3.78187	3.72031	3.85598	2.09678	+
VIII	Acc21722.1	AcERF92	0.549287	0.0995616	0.967382	0.309814	-	1.83142	4.42749	0.596735	3.67159	+	0.734412		5.72034	7.2251	4.02955	2.07184	1.44724	1.7981	1.36749	++
VIII	Acc26423.1	AcERF91	2.57967	2.44417	4.77554	0.551141	--	0.254973	1.50024	0.530777	0.470271		1.21146		2.23673	4.17723	6.07199	5.29159	5.52538	5.00161	4.20368
VIII	Acc25114.1	AcERF7	9.38279	9.6089	4.33771	3.52812	-	0.47606	27.6108	2.20855	6.77347	++	5.87337		13.7863	11.9561	2.07508	1.13756	1.04591	2.18726	1.58843	++
VIII	Acc20659.1	AcERF229	34.1351	36.4415	35.026	50.1273		58.43	136.264	72.8929	110.862		49.9879		200.144	143.946	54.9263	32.5391	27.9468	24.5828	22.5178	++
VIII	Acc18963.1	AcERF89	1.23724	3.25174	0.680931	0.581535		2.51098	19.7871	2.24019	7.27767		0.225576		58.1091	13.0533	8.94289	3.66672	1.19109	0.67502	0.369625	+++	++
VIII	Acc13857.1	AcERF228	4.92189	5.22219	0.924966	3.27264		15.8362	34.5581	7.0642	20.7025		1.96984		44.8702	27.7977	19.6852	10.188	3.64953	3.57248	2.09205	+++	++
VIII	Acc18964.1	AcERF192	35.9209	42.7107	29.4065	13.2625		23.9331	4.67266	3.5328	4.14668		41.168		75.1596	32.8347	28.5514	22.9815	12.421	13.6972	5.03189	+
Group IX contains classic ERF genes
IX	Acc20681.1	AcERF114	0	0	0	0		0	0	0	0		0		0	0	0	0	0	0	0
IX	Acc20680.1	AcERF99	0	2.08211	0.140491	0.119983		0.370049	1.633	15.9459	29.1776	+++	0		0.32901	0.524642	0	0.343873	0	0	0
IX	Acc05355.1	AcERF128	0	0	0	0		0	0	0	0		0		0	0	0	0	0	0	0
IX	Acc05356.1	AcERF115	0	0	0	0		0	0	0	0		0		0	0	0	0	0	0	0
IX	Acc07913.1	AcERF116	0	0	0	0.107482		0	0	0	0		0		0	0	0	0	0	0	0.0569298
IX	Acc07912.1	AcERF129	0	0	0	0		0	0	0	0		0		0	0	0	0	0	0	0
IX	Acc20869.1	AcERF127	0	0	0	0		0	0	0	0		0		0	0	0	0	0	0	0
IX	Acc25340.1	AcERF126	0	0	0	0		0	0	0	0		0		0	0	0	0	0	0	0
IX	Acc25339.1	AcERF117	0.102082	0	0	0		0	0	0	0		0		0	0	0	0	0	0	0
IX	Acc04170.1	AcERF118	1.68265	3.81238	1.13186	1.05452		0.271027	1.19602	0.592407	0.749821		1.24986		0.819296	2.30551	0.453818	0.692602	0.0473651	0.55638	0.372363
IX	Acc27484.1	AcERF124	0	0.170069	0	0		0	0	0	0.125435		0.057023		0	0	0	0	0	0	0
IX	Acc14625.1	AcERF125	0.342233	0.827092	0	0.536195		0.165372	0.0729776	0.722937	4.27016	++	0		0.117626	0.468917	0.123069	0	0.173404	0	0
IX	Acc25620.1	AcERF10	2.88454	5.54211	0.38101	1.30157	-	0.167262	49.3062	32.3817	68.0237	+++	1.68293		4.22344	12.6474	1.18252	0.777153	0.233848	0	0.172351	++
IX	Acc17293.1	AcERF100	0.734781	5.99326	0.485275	0		0	0.0940105	0.266084	0		0.267934		3.1063	1.91287	1.66466	0.692877	0.297842	0.0728883	0.365859	++
IX	Acc09519.1	AcERF123	0.148034	0	0	0.417477		0.321894	0.0946997	0	0		0		0.763188	0.912739	0.798507	0.0997081	0.0750063	0	0.0737083	+
IX	Acc01481.1	AcERF101	0	0	0	0		0	0.0611602	0	0		0.058103		0.246446	0.0654974	0.154711	0	0	0	0.0476033
IX	Acc02742.1	AcERF102	0	0	0	0		0	0.12639	0	0		0		0.050929	0	0	0	0	0.195985	0
IX	Acc16130.1	AcERF145	0	0	0	0		0	0	0	0		0		0	0	0	0	0	0	0
IX	Acc33768.1	AcERF144
IX	Acc27909.1	AcERF120	0.196801	0.713428	0	0.555009		0.142646	1.63666	4.27602	6.44583	++	0.119604		0.253652	0.202238	0.743094	0.132555	0.398864	0	0.0489952
IX	Acc03602.1	AcERF12	6.98179	9.44097	1.5858	2.50028	-	7.30969	5.88427	15.9523	15.4079	+	1.95318		24.6821	22.3971	18.8302	9.62911	3.81832	3.62777	1.04842	+++
IX	Acc16721.1	AcERF121	10.9807	18.0675	10.4439	17.1373		14.8364	1.50039	10.6167	7.55363		14.0596		23.414	15.7758	12.7088	13.4997	14.8547	9.20055	5.7329
IX	Acc28946.1	AcERF104	0	0	0	0		0	0	0	0		0		0	0	0	0	0	0	0
IX	Acc15853.1	AcERF103	0.106948	0.872324	0.11772	0.201073		0	0.0684165	1.93644	3.43138	++	0.129993		2.09521	2.19805	0.0576887	0.14407	0.108378	0	0	++
IX	Acc28077.1	AcERF122	3.066	9.32834	0.964234	0.617613		0.555576	2.45172	3.76702	7.31929	++	1.13131		24.1618	37.6583	4.31176	0.59003	0.665783	0.543105	0.654261	+++
IX	Acc27485.1	AcERF134	0	0	0	0		0	0	0.595439	0		0		0	0	0	0	0	0	0
IX	Acc04171.1	AcERF110	0	0	0	0		0	0	0	0		0		0	0	0	0	0	0	0
IX	Acc02069.1	AcERF111	0	0.340138	0	0		0	5.28206	1.18922	4.51565	++	0.456184		0.193492	0	0.101223	0	0	0	0
IX	Acc25619.1	AcERF131	0.30969	0.280666	0	0		0	0	0	0		0		0	0	0	0	0	0	0
IX	Acc14624.1	AcERF130	0	0	0	0		0	0.1006	0	0		0		0.0810739	0	0	0	0	0	0
IX	Acc33771.1	AcERF109
IX	Acc27486.1	AcERF113	0	0	0	0		0	0	0	0		0		0	0	0	0	0	0	0
IX	Acc04172.1	AcERF112	0.550185	1.99449	0.151401	0		0	8.35912	0.249046	1.10328	++	0		0.070912	0.753845	0	0	0	0	0
IX	Acc02101.1	AcERF132	0.510753	0.771476	0	0		0	0.108913	0.154131	0.682805	+	0		0.0877731	0.349909	0	0	0	0	0
IX	Acc02070.1	AcERF133	0	0	0	0		0	0	0	0		0		0	0	0	0	0	0	0
IX	Acc27910.1	AcERF107	1.74641	1.05516	1.6477	2.11077		23.9906	8.40565	14.0036	11.34	--	1.1119		10.2898	3.64628	3.76811	4.20104	2.7389	2.51609	1.03519	+++
IX	Acc27911.1	AcERF141	0	0	0	0		0	0	0	0		0		0	0.115276	0	0	0	0	0.0418909
IX	Acc03601.1	AcERF108	83.5664	92.1726	58.071	95.8407		139.991	89.7517	81.2777	83.3722		63.9238		53.1596	51.6896	83.2285	78.1536	56.6516	54.7161	37.3616
IX	Acc15850.1	AcERF140	0	0	0	0		0	0	0	0		0		0	0	0	0	0	0	0
IX	Acc27912.1	AcERF139	0.119196	0.21605	0.262404	0.11205		0.172792	0.305007	0.10791	0		0.0724401		0	0.489955	0.128591	0.0802844	0.181184	0	0.237398
IX	Acc03600.1	AcERF138	3.19238	3.43566	1.53734	7.12736	+	14.8235	1.72312	2.61917	3.73428	--	2.54643		15.944	11.4136	7.15705	3.83009	3.89218	3.46363	1.39084	++
IX	Acc02741.1	AcERF143	0	0.0881475	0	0.182864		0.281993	5.84875	16.6422	25.0952	+++	0.118221		10.4801	3.1984	0.209858	0.131023	0	0.241205	0	+++
IX	Acc01480.1	AcERF142	6.01457	6.5216	9.69415	2.12025		13.3899	8.24492	1.16681	2.58449	--	3.06784		1.88264	5.22419	4.0554	3.25536	2.55772	3.35604	3.10171
IX	Acc28945.1	AcERF137	17.7061	20.4441	8.33929	10.4829		40.229	30.1143	12.4846	31.1814		7.8636		36.5136	59.3679	43.1625	29.7576	16.347	17.944	10.5116	++
IX	Acc16722.1	AcERF13	37.6738	31.6081	24.8234	40.3455		58.922	10.904	9.65436	20.2159	-	21.9928		234.11	83.2379	46.5841	40.565	31.6227	32.9059	18.0185	+++
IX	Acc15849.1	AcERF136	0	0	0	0		0	0	0	0		0		0	0	0	0	0	0	0
IX	Acc19849.1	AcERF135	0	0	0	0.0722272		0	0	0	0		0		0	0	0	0	0	0	0
IX	Acc15851.1	AcERF105	0	0	0	0		0.0563335	0.0994383	0	0		0		0	0	0	0	0	0.0770966	0
IX	Acc15852.1	AcERF106	0	0	0	0		0	0	0	0		0		0.0403171	0.10715	0	0	0	0	0
Group X
X	Acc10329.1	AcERF152	0	0	0	0.258601		0	0	0	0		0.167185		0	0	0	0	0	0	0.0684864
X	Acc10328.1	AcERF153	0	0	0.264591	0.225968		0	0.461323	0	0		0		0	0	0	0.0809535	0.121796	0.0596122	0
X	Acc32316.1	AcERF76	0	0	0	0		0	0	0	0		0		0	0	0	0	0	0	0
X	Acc32910.1	AcERF220	5.72816	7.23077	7.76883	5.62516		7.74775	0.916102	1.06494	0.546982	--	4.84886		5.48444	4.55496	6.5107	6.95855	4.74227	4.76898	3.51425
X	Acc29407.1	AcERF218	0.136616	0	0	0.449489		0.544621	0.699163	5.0709	2.64822	++	0		0.0352161	0.14039	0.0368459	0.0920175	0.173052	0.0677595	0.136046
X	Acc31302.1	AcERF219	6.21416	4.08883	6.18419	7.76217		16.5975	8.87638	20.4995	15.1355		3.82833		150.399	55.0523	17.4027	12.4993	9.53213	8.9931	5.00147	+++
X	Acc31301.1	AcERF78	2.80678	2.15831	2.62139	1.2393		1.5104	0.108821	0.0770007	0.0568524	--	0.956277		9.36188	6.14738	3.18858	3.32271	2.13323	1.77179	1.39754	++
X	Acc28513.1	AcERF77	4.28675	4.39331	3.83656	3.76613		4.44291	0.717613	4.06222	2.73149		2.43479		4.97774	3.5406	5.01361	4.72229	3.87717	4.2126	3.09194
X	Acc06953.1	AcERF147	0	0.0972339	0	0		1.32201	6.03985	0.194261	3.87261		0.260815		0	0	0	0	0	0.106428	0
X	Acc21125.1	AcERF146	0.106835	0	0	0		2.16822	10.0466	0.193439	4.14187		0		0	0.146382	0	0	0	0.105977	0
X	Acc33765.1	AcERF148
X	NoAcc	AcERF149
X	Acc07390.1	AcERF151	0	0	0	0		0	0.346116	0	0.28932		0		0.223149	0.0741322	0	0	0	0	0
X	Acc33609.1	AcERF150	0	0	0	0		0	0	0	0		0		0	0	0	0	0	0	0
X	Acc08097.1	AcERF159	0.060256	0.409566	0.0331626	0.226575		0	0.0192734	0.0272754	0.0402768		0		0.06213	0.0412804	0.0162513	0	0	0.0149431	0
X	Acc05514.1	AcERF160	0.0973567	0	0	0.0915202		0	0	0	0.260304	+	0		0	0	0	0	0	0	0
X	Acc11606.1	AcERF162	0.927173	5.08836	0.396886	1.40423		0.336018	0.296565	1.77204	3.7185	++	0.313045		11.4456	11.3276	0.944683	0.624498	0.495884	0.12774	0.20518	+++
X	Acc12235.1	AcERF163	0.0456621	0.455209	0.150784	0.0858494		0	0.467374	1.65355	1.28192	++	0.222006		1.85975	3.31593	0.147783	0.0307557	0.0925451	0.113239	0.0227359	++
X	Acc24014.1	AcERF119	0.241336	2.30869	0.206613	0.252076		0.116617	0.428852	2.42762	4.15837	++	0		11.267	13.98	0.216965	0.162552	0.0815208	0.146299	0.146868	+++
X	Acc04970.1	AcERF161	0.186477	1.65621	0.164208	0.280477		0	0.0715757	0.270114	0.199435		0		0.0961386	0.153303	0.0402351	0.0502408	0.0377941	0	0.01857
X	Acc29606.1	AcERF155	0	0.0518985	0.0630335	0.215329		0	0	0.0518434	0.0765557		0		0	0	0	0	0	0	0
X	Acc26857.1	AcERF156	0	0.181722	0.110356	0.14137		0	0	0.0907645	0		0		0	0	0	0	0	0.0994523	0
X	Acc17966.1	AcERF157	0	0	0	0		0	0	0	0		0		0	0	0	0	0	0	0
X	Acc17964.1	AcERF158	0	0	0	0		0	0	0.063916	0		0		0	0	0	0	0	0.035017	0.0703063
X	Acc16297.1	AcERF154	0	0.0579096	0	0		0	0.0408767	0.28924	0.213556	+	0		0	0	0	0	0.0485642	0	0
X	Acc08308.1	AcERF14	0.557136	0.239173	0.484148	0.826952		0.765141	24.0858	121.344	217.367	+++	0.695009		0.393054	0.401773	0.37961	0.276507	0.594299	0.130894	0.321208
OTHERS
	Acc20127.1	AcERF238	0.0452629	0	0	0.0638241		0	0.0868664	0.491728	0.332805	+	0.110032		0.140012	0.248071	0.378436	0.167678	0.194939	0.190823	0.0563428
	Acc33012.1	AcERF239	0.10258	0.0185932	0.112912	0.0964301		0.0446112	0.144368	0.167161	0.219415		0.0623418		0.148078	0.0702757	0.0995984	0.0829111	0.197507	0.203512	0.0408608
	Acc01179.1	AcERF236	0.432979	0.189435	0.558763	0.421058		0.194793	0.210126	0.216267	0.0399195	-	0.281287		0.762037	0.736454	0.2255	0.241352	0.279904	0.325831	0.252758
	Acc32470.1	AcERF237	0	0	0	0		0	0.0129067	0	0.026972		0.0122615		0	0.041466	0.0217659	0	0.0102227	0	0
	Acc04099.1	AcERF235	0	0	0	0		0.0266973	0	0	0		0		0	0.0252336	0	0	0	0	0
	Acc28540.1	AcERF214	0.470514	0.426418	0.147973	0.126373	-	0	0.128998	2.00812	2.15661	++	0.20425		0.485148	0.460488	0.0362571	0.0452736	0.0681149	0.0333384	0.0669361
	Acc31275.1	AcERF213	4.66944	2.82121	0.934503	0.266031	--	0	1.4483	4.35543	2.26995	++	0.773947		1.02129	1.93876	0.801417	0.142959	0.107542	0.140362	0.176135
	Acc24703.1	AcERF215	0.630479	0.64592	1.20693	1.08229		1.23187	0.982017	1.16638	0.732923		0.533103		0.211985	0.262915	0.384445	0.590831	0.500015	0.367093	0.559606	-
	Acc33767.1	AcERF216
	Acc33769.1	AcERF217
AP2	Acc03828.1	AcAP2L1	0.0227282	0	0.0500351	0.0640971		0.0164739	0	0	0		0		0.0585878	0.0311415	0.0245197	0	0	0	0
	Acc30199.1	AcAP2L2	0	0	0	0		0	0	0	0		0		0	0	0	0	0	0	0
	Acc32262.1	AcAP2L3	0.41001	0.568305	0.584046	1.02026		1.48592	0.370292	0.0436693	0.193456	--	0.219864		0.547103	1.73492	0.559413	0.146204	0.501034	0.550266	0.288212
	Acc08553.1	AcAP2L4	3.40723	3.753	6.57767	5.22331		2.39365	6.2875	0.332191	0.63069	-	1.14686		0.554005	0.430936	0.678607	0.723789	0.889756	0.753974	1.18756
	Acc11262.1	AcAP2L5	0	0	0	0		0	0	0	0		0		0	0	0	0	0	0	0
	Acc08507.1	AcAP2L6	0	0	0	0		0	0	0	0		0		0	0	0	0	0	0	0
	Acc27649.1	AcAP2L7	0.513733	0.838056	0.610718	0.212492		0.0446839	0.131458	0.297659	0		0.149864		3.8457	3.0127	0.687239	0.332184	0.333185	0.285381	0.194405	++
	Acc25915.1	AcAP2L8	7.42718	8.63338	9.74941	5.2256		8.39273	4.51521	2.17171	4.13198	-	1.82234		7.78898	19.5945	4.81501	3.3247	3.98529	3.10032	3.12387	++
	Acc14914.1	AcAP2L9	27.6172	32.9817	35.2285	24.4751		16.8535	40.6917	15.1426	9.73625	++	10.6525		23.1025	33.7511	19.3901	15.3913	15.7875	11.7315	14.5384	++
	Acc30994.1	AcAP2L10	0.370321	0.356591	0.662386	0.369879		0.0335522	0.0148063	0	0		0.267258		0.14319	0.0634253	0.0749081	0.140304	0.164182	0.160715	0.24201
	Acc06022.1	AcAP2L11	0.191055	0.148414	0.33047	0.256573		0.039566	0.0873009	0.197675	0.109463		0.0497622		0.337709	0.336571	0.30917	0.588275	0.235097	0.284282	0.258208
	Acc00576.1	AcAP2L12	33.653	29.7772	38.7962	42.0871		55.352	21.9106	22.6847	18.5459	--	19.6051		7.22053	8.66272	15.4495	20.7669	25.9303	26.354	27.9603	-
	Acc10314.1	AcAP2L13	17.7636	16.7938	15.6494	27.3006	+	38.6265	77.4409	64.703	71.7123	+	8.58218		4.90846	5.45005	15.0622	15.7306	16.9975	13.0256	14.7307
	Acc10517.1	AcAP2L14	0.129227	0.0585581	0.302268	0.167035		0.117084	0.248007	0.116992	0.0863793		0.0687196		0.174886	0.221329	0.182979	0.163202	0.106401	0.184273	0.0965165
	Acc26999.1	AcAP2L15	0	0	0.114368	0.0813949		0	0.0553904	0.06271	0		0		0.0267836	0.0474548	0.0747282	0	0.0350973	0.0257672	0.017245
	Acc22335.1	AcAP2L16	0	0	0	0		0.027682	0.280964	0	0		0.0116052		0	0	0	0.0128619	0.00967549	0	0.00950804
	Acc30411.1	AcAP2L17	0.021192	0	0	0		0	0	0.0767421	0		0		0	0	0	0.0285478	0	0.0210219	0
	Acc27518.1	AcAP2L18	0	0	0	0		0	0.021823	0	0		0.0207321		0.0439681	0.0116853	0	0	0	0	0
	Acc24723.1	AcAP2L19	0.0674295	0.0152775	0.0185554	0.110928		0.0122186	0.0970557	0.0152613	0		0.0204898		0.0173817	0.0115487	0	0.0340629	0	0.0167221	0.0419678
	Acc04805.1	AcAP2L20	0.0722339	0	0	0		0.0174522	0.0462093	0.0217982	0.0321888		0.0585326		0	0	0.0259758	0.0486532	0.0121999	0.0119423	0
	Acc10249.1	AcAP2L21	0	0	0	0		0	0	0	0		0		0	0	0	0	0	0.0140658	0
	Acc00510.1	AcAP2L22	0	0	0	0		0	0	0	0		0		0	0	0	0	0	0	0
	Acc23838.1	AcAP2L23	0	0	0	0		0	0.0140281	0	0		0		0	0	0	0	0	0	0
	Acc31415.1	AcAP2L24	0	0	0	0		0	0	0	0		0		0	0	0	0	0	0	0
	Acc00396.1	AcAP2L25	0.0299581	0.054301	0	0.0563243		0.0217143	0	0.0271216	0		0.0546203		0.0463348	0.0205238	0.0484791	0.0605349	0.0303586	0.133729	0.0298333
	Acc05732.1	AcAP2L26	0.134477	0.0304686	0.25904	0.189623		0.0731042	0.107534	0.0608724	0.134833		0.143023		0.173325	0.161224	0.23575	0.135866	0.102206	0.133398	0.284573
	Acc26875.1	AcAP2L27	0	0	0	0		0	0	0	0		0		0	0	0	0	0	0	0
	Acc26876.1	AcAP2L28	0	0	0	0		0	0	0	0		0		0	0	0	0	0	0	0
	Acc10093.1	AcAP2L29	0	0	0	0		0	0	0	0		0		0	0	0	0	0	0	0
	Acc22130.1	AcAP2L30	0	0	0	0		0	0.014786	0	0.0617984		0		0	0	0	0.015568	0.0234223	0	0.0115085
	Acc17931.1	AcAP2L31	0.215264	0.39018	0.258487	0.791041		1.30496	2.21585	4.14568	7.61303		0.428154		0.0605343	0.214508	0.168895	0.289983	0.406537	0.116474	0.175391	-
	Acc29574.1	AcAP2L32	0	0	0	0		0	0	0	0		0		0	0	0	0	0	0	0
